# Supplementary material for: Nutritional Value of Eggplant Cultivars and Association with Sequence Variation in Genes Coding for Major Phenolics
Source: Plants (Basel). 2022 Aug 31;11(17):2267. doi: 10.3390/plants11172267 (PMC9460228; doi:10.3390/plants11172267)
Supplement: Supplementary file 1 [file plants-11-02267-s001.zip]

Archive with 9 entries (9 files):
- Figure S1.jpg
- Figure S2.jpg
- Figure S3.jpg
- Supplementary Table S1.pdf
- Supplementary Table S2.pdf
- Supplementary Table S3.pdf
- Supplementary Table S4.pdf
- Supplementary Table S5.pdf
- Supplementary Table S6.pdf
